# Supplementary material for: HSF1 is a driver of leukemia stem cell self-renewal in acute myeloid leukemia
Source: Nat Commun. 2022 Oct 16;13:6107. doi: 10.1038/s41467-022-33861-1 (PMC9573868; doi:10.1038/s41467-022-33861-1)
Supplement: Supplementary file 4 — Source Data [file 41467_2022_33861_MOESM4_ESM.zip]

Archive with 2 entries (2 files):
- 345917_2_data_set_6944047_rj0867.pptx
- 345917_2_data_set_6944053_rj08v7.xlsx
