# Supplementary material for: HSF1 is a driver of leukemia stem cell self-renewal in acute myeloid leukemia
Source: Nat Commun. 2022 Oct 16;13:6107. doi: 10.1038/s41467-022-33861-1 (PMC9573868; doi:10.1038/s41467-022-33861-1)
Supplement: Supplementary file 4 — Source Data [file 41467_2022_33861_MOESM4_ESM.zip › 345917_2_data_set_6944053_rj08v7.xlsx]

## Sheet: Figure 1A
	Days	HSFCon	HSFVav
	39	1
	52	1
	59	1
	59	1
	61	1
	92		1
	92		1
	95		1
	100		1
	105		1

## Sheet: Figure 1C
	Con			4OHT
	100			2.5
	40			2.5
	60			2.5
	50			2
	70			2
	65			3
	2.47388e-05

## Sheet: Figure 1D
	Con			4OHT
	67			30
	68			32
	64			20
	124			26
	60			22
	98			30
	90			32
	99			28
	7.30094e-06

## Sheet: Figure 1E
	Con			4OHT
	95			25
	80			20
	90			20
	110			15
	125			19
	115			25
	4.24503e-07

## Sheet: Figure 1H
		MacGr1+ckit+			MacGr1-Ckit+			CD16+CD34+
		WT	KO		WT	KO		WT	KO
		31	3.7		0.9	0.4		33	0.32
		25.5	10.2		1.65	0.92		27.8	1.31
		27.69	7.9		1.39	0.8		25.3	1.07
		28.38	7.5		1.56	0.75		22.1	0.93
	Mean	28.1425	7.325		1.375	0.7175		27.05	0.9075
	SD	2.26637	2.69367		0.334515	0.223364		4.60181	0.42193
	p	2.20851e-05			0.0170503			2.85281e-05

## Sheet: Figure 1I
	Control	4OHT
	48.2	59
	48.5	57.9
	48.3	57.5
	2.79773e-05

## Sheet: Figure 1G
	Days	HSFERT2	HSFERT2+Tamo	ERT2+Tamo
	47	1
	64	1
	64	1
	64	1
	67	1
	71	1
	77	1
	77	1
	69		1
	79		1
	104		1
	110		1
	110		1
	119		1
	120		1
	120		1
	43			1
	44			1
	63			1
	63			1
	65			1
	65			1
	72			1
	74			1

## Sheet: Figure 1K
	Day	Control	HSFKO
	24	1
	27	1
	29	1
	29	1
	31	1
	42		1
	56		1
	120		0
	120		0
	120		0

## Sheet: Figure 1L
	Day	Control	TAM
	24	1
	24	1
	28	1
	28	1
	28	1
	100		0
	100		0
	100		0
	100		0
	100		0

## Sheet: Figure 2A
	Days	Control	HSFKO
	13	1
	14	1
	16	1
	16	1
	17	1
	18	1
	27	1
	15		1
	16		1
	17		1
	19		1
	23		1
	25		1

[truncated: 50 more sheets: Figure 2B, Figure 2C, Figure 2D, Figure 2E, Figure 3C, Figure 3D, Figure 3E, Figure 3F, Figure 3G, Figure 5C, Figure 5D, Figure 5E, Figure 5F, Figure 5G, Figure 5H, Figure 5J, Figure 5L, Figure 5M, Figure 5O, Figure 5P …]
